# Supplementary material for: RV144 vaccine imprinting constrained HIV-1 evolution following breakthrough infection
Source: Virus Evol. 2021 Jul 9;7(2):veab057. doi: 10.1093/ve/veab057 (PMC8438874; doi:10.1093/ve/veab057)
Supplement: veab057_Supp [file veab057_supp.zip]

Archive with 1 entries (1 files):
- RV144.Sievebis_Supplement.20may2021.docx
